# Supplementary material for: Pairwise Engineering of Tandemly Aligned Self-Splicing Group I Introns for Analysis and Control of Their Alternative Splicing
Source: Biomolecules. 2023 Apr 6;13(4):654. doi: 10.3390/biom13040654 (PMC10136302; doi:10.3390/biom13040654)
Supplement: Supplementary file 1 [file biomolecules-13-00654-s001.zip]

Archive with 1 entries (1 files):
- biomolecules-2291859-supplementary.pdf
